# Supplementary material for: The Omega-3 Docosahexaenoyl Ethanolamide Reduces CCL5 Secretion in Triple Negative Breast Cancer Cells Affecting Tumor Progression and Macrophage Recruitment
Source: Cancers (Basel). 2023 Jan 29;15(3):819. doi: 10.3390/cancers15030819 (PMC9913844; doi:10.3390/cancers15030819)
Supplement: Supplementary file 1 [file cancers-15-00819-s001.zip]

Archive with 4 entries (3 files):
- cancers-2164524-supplementary/
- cancers-2164524-supplementary/Supplementary Figure.pdf
- cancers-2164524-supplementary/Supplementary Table S1.pdf
- cancers-2164524-supplementary/Supplementary Table S2.pdf
